# Supplementary material for: Microfluidic-Based Cationic Cholesterol Lipid siRNA Delivery Nanosystem: Highly Efficient In Vitro Gene Silencing and the Intracellular Behavior
Source: Int J Mol Sci. 2022 Apr 3;23(7):3999. doi: 10.3390/ijms23073999 (PMC8999516; doi:10.3390/ijms23073999)
Supplement: Supplementary file 1 [file ijms-23-03999-s001.zip]

Archive with 1 entries (1 files):
- ijms-1640176-supplementary.pdf
